# Supplementary material for: Distributed natural gas venting offshore along the Cascadia margin
Source: Nat Commun. 2018 Aug 15;9:3264. doi: 10.1038/s41467-018-05736-x (PMC6093902; doi:10.1038/s41467-018-05736-x)
Supplement: Supplementary file 3 — Supplementary Data 1 [file 41467_2018_5736_MOESM3_ESM.xlsx]

## Sheet: Tabelle1
Supplementary Data 1: Information about acoustic data utilized in this study. Listed are the cruise-ID, operating vessel, year of expedition, systems used (single-beam EK60, multibeam systems, ROV sector scanning sonar), opening beam-angle of the system used for calculating spatial coverage, frequency of acoustic signal, as well as data-source (providing agencies) and links to additional informat…
Cruise ID	Vessel	Year	Systems	Beam-angle (°)	Frequency (kHz)	Data source, Reference, http-link
MF0509	FSV Miller Freeman	2005	EK60	11	38	NOAA, https://www.ngdc.noaa.gov/maps/water_column_sonar/index.html
						2005 Joint U.S. - Canada Integrated Acoustic and Trawl Survey of Pacific Hake (Merluccius productus) (MF0509, EK60)
MC0710	FSV Miller Freeman	2007	EK60	11	18	NOAA, https://www.ngdc.noaa.gov/maps/water_column_sonar/index.html
						2007 Joint U.S. - Canada Integrated Acoustic and Trawl Survey of Pacific Hake (Merluccius productus) (MF0710, EK60)
MF0903	FSV Miller Freeman	2009	EK60	11	18	NOAA, https://www.ngdc.noaa.gov/maps/water_column_sonar/index.html
						2009 Joint U.S. - Canada Integrated Acoustic and Trawl Survey of Pacific Hake (Merluccius productus) (MF0903, EK60)
SH1103	FSV Bell M. Shimada	2011	EK60	11	18	NOAA, https://www.ngdc.noaa.gov/maps/water_column_sonar/index.html
						2011 Joint U.S. - Canada Integrated Acoustic and Trawl Survey of Pacific Hake (Merluccius productus) (SH1103, EK60)
SH1204	FSV Bell M. Shimada	2012	EK60	11	18	NOAA, https://www.ngdc.noaa.gov/maps/water_column_sonar/index.html
						2012 Joint U.S. - Canada Integrated Acoustic and Trawl Survey of Pacific Hake (Merluccius productus) and Pacific Sardine (Sardinops sagax) (SH1204, EK60)
SH1305	FSV Bell M. Shimada	2013	EK60	11	18	NOAA, https://www.ngdc.noaa.gov/maps/water_column_sonar/index.html
						2013 Joint U.S.-Canada Integrated Acoustic and Trawl Survey of Pacific Hake and Pacific Sardine (SaKe 2013) (SH1305, EK60)
SH1405	FSV Bell M. Shimada	2014	EK60	11	18	NOAA, https://www.ngdc.noaa.gov/maps/water_column_sonar/index.html
						2013-2014 California Current Ecosystem (CCE14): Acoustic-Trawl Survey of Coastal Pelagic Fishes (Legs I and II); and Investigations of hake survey methods, life history, and associated ecosystem (Legs III and IV) (SH1405, EK60)
SH1507	FSV Bell M. Shimada	2015	EK60	11	18	NOAA, https://www.ngdc.noaa.gov/maps/water_column_sonar/index.html
						Northwest Fisheries Science Center and Southwest Fisheries Science Center (2015): Water Column Sonar Data Collection (SH1507, ME70). National Centers for Environmental Information, NOAA. doi:10.7289/V58C9T89
PGC2008007	CCGS John P. Tully	2008	EK60	12	12	GSC- Pacific
						http://ed.gdr.nrcan.gc.ca/index_e.php
PGC2010005	CCGS John P. Tully	2010	EK60	12	18	GSC- Pacific
						https://doi.org/10.4095/295546
PGC2010007	CCGS John P. Tully	2010	EK60	12	18	GSC- Pacific
						https://doi.org/10.4095/295545
PGC2013003	CCGS John P. Tully	2013	EK60	12	18	GSC- Pacific
						http://ed.gdr.nrcan.gc.ca/index_e.php
PGC2013008	CCGS John P. Tully	2013	EK60	12	18	GSC- Pacific
						https://doi.org/10.4095/295552
PGC2014006	CCGS John P. Tully	2014	EK60	12	18	GSC- Pacific
						https://doi.org/10.4095/295548
ONC2014	CCGS John P. Tully	2014	EK60	12	18	ONC / NOAA
						https://www.ngdc.noaa.gov/maps/water_column_sonar/index.html
						http://www.oceannetworks.ca/installations/wiring-abyss-2014-expeditions
						https://data.oceannetworks.ca/DataSearch?location=JPT&deviceCategory=ECHOSOUNDERBIOA
ONC2015	R/V Thomas G. Thompson	2015	EM302	45-60	30	ONC / NOOA
						https://www.ngdc.noaa.gov/maps/water_column_sonar/index.html
						http://www.oceannetworks.ca/expedition-2015-wiring-abyss
						https://data.oceannetworks.ca/DataSearch?location=RVTGT
Naut2016	E/V Nautilus	2016	EM302	45-60	30	ONC / NOOA
						https://www.ngdc.noaa.gov/maps/water_column_sonar/index.html
						http://www.oceannetworks.ca/expedition-2016-wiring-abyss-2
						https://data.oceannetworks.ca/DataSearch?location=EVN&deviceCategory=ECHOSOUNDERHYDMB
Sik2016	R/V Siquliak	2016	EM302	45-60	30	ONC / NOAA
						https://www.ngdc.noaa.gov/maps/water_column_sonar/index.html
						http://www.oceannetworks.ca/expedition-2016-wiring-abyss-2
FK009A	R/V Falkor	2013	EK60	10	18	ONC / Schmidt Ocean Institute / NOAA
			EM710	45-60	40	http://www.rvdata.us/catalog/FK009A
						http://www.oceannetworks.ca/onc-and-schmidt-ocean-institute-team-leading-science-research
						https://data.oceannetworks.ca/DataSearch?location=RVFK
FK009B	R/V Falkor	2013	EM710	45-60	40	ONC / Schmidt Ocean Institute / NOAA
						http://www.rvdata.us/catalog/FK009B
						http://www.oceannetworks.ca/onc-and-schmidt-ocean-institute-team-leading-science-research
						https://data.oceannetworks.ca/DataSearch?location=RVFK
EX0905	R/V Okeanos Explorer	2009	EM320	45-60	30	NOAA
						https://www.ngdc.noaa.gov/maps/water_column_sonar/index.html
						NOAA Office of Ocean Exploration and Research (2009): Water Column Sonar Data Collection (EX0905, EM302). National Centers for Environmental Information, NOAA. doi: 10.7289/V59W0CGP
EX0907	R/V Okeanos Explorer	2009	EM320	45-60	30	NOAA
						https://www.ngdc.noaa.gov/maps/water_column_sonar/index.html
						US DOC; NOAA; OAR; Office of Ocean Exploration and Research (2011). Oceanographic data collected during the EX0907 expedition on NOAA Ship OKEANOS EXPLORER in Juan De Fuca Strait and Puget Sound from 2009-07-14 to 2009-07-23 (NODC Accession 0061586). Version 1.1. National Oceanographic Data Center, NOAA. Dataset.
EX1503L2	R/V Okeanos Explorer	2015	EM302	45-60	30	NOAA
						http://www.rvdata.us/catalog/EX1503L2
						https://www.ngdc.noaa.gov/maps/water_column_sonar/index.html
MBARI2009	R/V Zephyr	2009	AUV	60	200	MBARI
	R/V Western Flyer		ROV	360	675	2009 Pacific Northwest Expedition, Leg 3: Gas Hydrates, R/V Western Flyer August 2-12, 2009, http://www3.mbari.org/expeditions/Northern09/L3/index_L3.htm
MBARI2011	R/V Western Flyer	2011	ROV	360	675	MBARI
						2011 Pacific Northwest Expedition, Leg 3: Deep Sea Chemistry and Gas hydrates, R/V Western Flyer, August 10-18, 2011
						http://www3.mbari.org/expeditions/Northern11/L3/index_L3.htm
TN172	R/V Thomas G. Thompson	2004	ROV	Visual observation		Keck Expedition 2004
						http://www3.mbari.org/expeditions/Keck04/history&purpose.htm
MBARI2002	R/V Western Flyer	2002	ROV	Visual observation		MBARI, Keck Foundation
						http://www3.mbari.org/expeditions/WestCoast/index.htm
TN177	R/V Thomas G. Thompson	2005	EM300	45-60	30	University of Washington
						http://get.iedadata.org/doi/321635
TN207	R/V Thomas G. Thompson	2007	EM300	45-60	30	University of Washington
						https://doi.org/10.7284/904976
						http://www.rvdata.us/catalog/TN207
TN313	R/V Thomas G. Thompson	2014	EM302	45-60	30	NOAA
						http://www.rvdata.us/catalog/TN313
						https://www.ngdc.noaa.gov/maps/water_column_sonar/index.html
TN314	R/V Thomas G. Thompson	2014	EM302	45-60	30	NOAA
						http://www.rvdata.us/catalog/TN314
						https://www.ngdc.noaa.gov/maps/water_column_sonar/index.html
TN326	R/V Thomas G. Thompson	2015	EM302	45-60	30	University of Washington
						https://doi.org/10.7284/901817
						http://www.rvdata.us/catalog/TN326
AT26-01, -02, -04	R/V Atlantis	2013	EM122	45-60	12	http://www.rvdata.us/catalog/AT26-01
						http://www.rvdata.us/catalog/AT26-02
						http://www.rvdata.us/catalog/AT26-04
AT26-16, -17, -18, -19	R/V Atlantis	2014	EM122	45-60	12	http://www.rvdata.us/catalog/AT26-16
						http://www.rvdata.us/catalog/AT26-17
						http://www.rvdata.us/catalog/AT26-18
						http://www.rvdata.us/catalog/AT26-19
