# Supplementary material for: Distributed natural gas venting offshore along the Cascadia margin
Source: Nat Commun. 2018 Aug 15;9:3264. doi: 10.1038/s41467-018-05736-x (PMC6093902; doi:10.1038/s41467-018-05736-x)
Supplement: Supplementary file 5 — Supplementary Data 3 [file 41467_2018_5736_MOESM5_ESM.xls]

## Sheet: Tabelle1
Supplementary Data 3: Estimated flow-rates using bubble-size distribution shown in Figure 8a and assumptions on bubble rise rate after Leifer et al.1 at selected acoustic flare sites off Cascadia. Also shown are water depth and the applied depth-dependent density2 of methane at average seafloor temperatures using simplified depth-dependent seafloor temperature function. Note the reference ID to S…
ID from Supplementary Data 2	Latitude	Longitude	Cruise ID	Water depth	Flow rate	Seafloor temperature	Density of methane	Hours after low tide
	(°N)	(°W)		(m)	(mL min-1)	(°C)	(kg m-3)	(h)
2	42.6227	-124.651	SH1305	141.8	63.6	5.7	10.34	4.33
3	42.6513	-124.903	SH1305	789.5	141.748	3.8	67.33	4.83
6	42.7864	-124.699	SH1103	140.8	912.9	5.71	10.27	2.67
7	42.8151	-124.698	SH1103	126.7	252.2	5.76	9.21	2.83
11	43.0397	-124.686	SH1103	154.7	1112.7	5.66	11.32	1
13	43.0416	-124.686	MF0903	154.7	581.1	5.66	11.32	3.67
14	43.043	-124.695	SH1103	156.9	74.1	5.65	11.49	4.5
15	43.0482	-124.698	MF0903	157.3	381.3	5.65	11.51	3.5
16	43.0482	-124.694	MF0903	156.7	325	5.65	11.47	3.5
19	43.1172	-124.649	SH1507	138.1	208	5.72	10.06	7.17
21	43.1217	-124.663	SH1103	139.1	18	5.71	10.14	1.5
22	43.1249	-124.662	SH1103	140.5	41.5	5.71	10.24	1.5
32	43.6763	-124.723	SH1305	530	108.833	4.49	42.48	3.5
33	43.6785	-124.722	SH1305	530	94.1953	4.49	42.48	3.5
35	43.7004	-124.475	SH1204	132.2	87.1	5.74	9.62	2.17
39	44.001	-124.191	SH1204	40	18.9	6.06	2.85	4.67
45	44.0138	-124.193	SH1204	40	148.4	6.06	2.85	4.67
48	44.029	-124.908	SH1405	149.6	58.5	5.68	10.93	2.5
50	44.0516	-124.922	SH1405	159	400.9	5.65	11.64	4
51	44.0517	-124.92	SH1405	159	529.5	5.65	11.64	5.33
52	44.0518	-124.92	SH1405	159	2158.8	5.65	11.64	3.5
54	44.0541	-124.928	SH1405	186	474.3	5.55	13.71	2.33
55	44.0553	-124.968	MF0903	547.8	661.187	4.44	44.1	4
56	44.058	-124.913	SH1405	150.9	188	5.67	11.03	1.17
57	44.058	-124.915	SH1405	155	148.8	5.66	11.34	1.17
62	44.0582	-124.915	SH1405	155	180.1	5.66	11.34	5.33
63	44.0582	-124.913	SH1405	150.9	150.9	5.67	11.03	5.33
67	44.1886	-124.902	SH1507	130.7	254.1	5.74	9.51	2.67
70	44.1928	-124.832	SH1405	90.3	305.1	5.88	6.51	2.33
71	44.1929	-124.833	SH1405	90.3	306.6	5.88	6.51	2.17
88	44.2063	-124.854	SH1103	118.9	266.7	5.78	8.62	4.67
90	44.208	-124.855	SH1507	117.5	73.3	5.79	8.52	3
91	44.2084	-124.853	SH1507	117.5	138.3	5.79	8.52	3
101	44.3394	-124.662	SH1305	100.8	128	5.85	7.28	0.5
102	44.451	-125.029	SH1507	647.9	417.552	4.17	53.45	3
103	44.4512	-124.25	SH1507	66.1	20.8	5.97	4.74	1
103	44.4512	-124.286	SH1507	71.1	32.6	5.95	5.1	1
104	44.4512	-124.255	SH1507	68.1	32.5	5.96	4.88	1
105	44.4513	-124.258	SH1507	69.1	48.4	5.96	4.95	1
106	44.4513	-124.282	SH1507	70.6	18.7	5.95	5.06	1.17
107	44.4513	-124.262	SH1507	69.1	34.7	5.96	4.95	1
116	44.5418	-124.472	MF0903	83.1	269.8	5.91	5.98	3.33
117	44.5489	-124.526	SH1405	123	13.7	5.77	8.93	2.33
139	44.7883	-124.863	SH1507	488.4	2065	4.61	38.75	4
140	44.7934	-124.879	EX1503L2	366.1	937.8	4.97	28.18	1.33
163	44.8729	-124.702	MF0903	349.1	489.6	5.03	26.76	1.83
165	45.0397	-124.854	SH1103	680.9	205.84	4.08	56.62	0.67
172	45.2724	-124.823	MF0710	776.1	15.3822	3.84	65.99	1.67
176	45.5769	-124.713	MF0710	448.5	682.9	4.73	35.24	5.33
178	45.5805	-124.726	MF0710	451.4	173.6	4.72	35.48	5.33
179	45.5813	-124.716	MF0710	448.2	112	4.73	35.21	4.83
180	45.5824	-124.732	MF0710	455.1	279.5	4.71	35.82	5.33
181	45.5842	-124.737	MF0710	442.1	433	4.74	34.68	5.33
183	45.7062	-124.766	SH1103	553.9	100.729	4.42	44.66	3.33
190	45.8622	-124.665	SH1103	215	1445.2	5.46	15.95	5
191	45.8629	-124.665	SH1103	215	445.5	5.46	15.95	5
192	45.8645	-124.663	SH1103	207	100.5	5.48	15.33	5
206	45.9268	-124.64	SH1305	198.1	154.5	5.51	14.64	5.5
210	45.9648	-124.612	SH1204	158.1	222.6	5.65	11.57	3
211	45.9649	-124.597	SH1204	143.9	49.5	5.7	10.5	3
212	45.9649	-124.597	SH1204	139.7	516	5.71	10.18	3
213	46.0398	-124.501	SH1103	142.3	38.1	5.7	10.38	4.33
244	46.322	-124.51	SH1103	133.7	215.3	5.73	9.73	3.5
245	46.3223	-124.508	SH1103	133.7	153.5	5.73	9.73	3.5
246	46.3228	-124.505	SH1103	133.1	366.3	5.73	9.69	3.5
249	46.4397	-124.549	SH1405	282.1	788	5.24	21.28	0.83
255	46.495	-124.452	SH1305	124.5	238.5	5.76	9.05	3.5
256	46.4953	-124.452	SH1305	124.5	137.5	5.76	9.05	3.5
258	46.5141	-124.693	SH1305	532.2	332.454	4.48	42.68	1.33
259	46.6168	-124.707	SH1507	534.7	1852.48	4.48	42.9	0.83
259	46.6167	-124.708	SH1507	555.6	2116.29	4.42	44.81	0.83
260	46.6189	-124.706	SH1103	534.7	194.18	4.48	42.9	2.5
261	46.6192	-124.705	SH1103	534.7	183.015	4.48	42.9	2.5
263	46.6643	-124.454	SH1305	93.6	47	5.87	6.75	2.83
264	46.6647	-124.454	SH1305	92.7	99.3	5.87	6.68	2.83
265	46.6649	-124.454	SH1305	92.7	43.7	5.87	6.68	2.83
267	46.6674	-124.455	SH1305	92.7	26.5	5.87	6.68	2.83
274	46.7213	-124.76	SH1305	175	49.9	5.59	12.86	0.33
275	46.7222	-124.761	SH1305	175.6	40.4	5.59	12.91	0.33
276	46.739	-124.702	MF0509	144.7	76.1	5.69	10.56	4.33
284	46.7819	-124.781	SH1305	166.3	38.1	5.62	12.2	7
299	46.8434	-124.8	SH1305	160.4	120.8	5.64	11.75	6.83
306	46.8628	-124.983	SH1103	502.4	1125.88	4.57	40	4.83
309	46.8722	-124.906	SH1103	257.4	297.3	5.32	19.3	4.33
341	46.9333	-124.484	SH1305	77.6	32.8	5.93	5.57	1
342	46.9334	-124.483	SH1305	77.6	54.4	5.93	5.57	1
343	46.9337	-124.48	SH1305	77.6	27.4	5.93	5.57	1
345	46.9349	-124.468	SH1305	72.1	86	5.95	5.17	1
349	46.9363	-124.604	SH1305	100.6	113.3	5.85	7.26	5.33
351	46.9376	-124.605	SH1305	99	110.7	5.85	7.15	5.33
352	46.938	-124.605	SH1305	99	20.4	5.85	7.15	5.33
353	46.9385	-124.605	SH1305	99	66	5.85	7.15	5.33
354	46.939	-124.605	SH1305	99	20	5.85	7.15	5.33
355	46.9394	-124.606	SH1305	99	25.1	5.85	7.15	5.33
361	46.9507	-124.824	SH1305	272.8	110.3	5.27	20.53	6.33
367	46.962	-125.029	SH1405	583.2	1184.68	4.34	47.36	2.67
368	46.963	-124.826	SH1305	216.2	39.4	5.45	16.05	6.17
369	46.9634	-124.744	SH1103	139.7	43.6	5.71	10.18	0.33
405	47.0461	-124.762	SH1103	126.3	65	5.76	9.17	1.5
408	47.0722	-124.786	MF0509	129.4	1468.9	5.75	9.41	2.5
409	47.0723	-124.942	MF0509	250.7	64	5.34	18.76	1.67
413	47.0942	-124.9	SH1305	151.3	53.9	5.67	11.06	4.33
414	47.0943	-124.887	SH1305	150.7	282.4	5.67	11.01	4.33
415	47.0943	-124.886	SH1305	150.7	2080.6	5.67	11.01	4.33
441	47.2559	-124.631	SH1305	88.7	24	5.89	6.39	3.5
442	47.2598	-124.625	SH1305	88	29.8	5.89	6.34	1.5
443	47.261	-124.818	SH1305	164.1	84.1	5.63	12.03	0.67
446	47.261	-124.814	SH1305	165.1	222.1	5.62	12.11	0.67
447	47.2611	-124.463	SH1305	49.6	49.2	6.03	3.54	2.17
451	47.366	-124.775	SH1103	174	23.6	5.59	12.79	3.67
455	47.4653	-124.895	SH1204	440	202	4.75	34.5	6.17
473	47.5794	-125.063	SH1405	271.3	784.2	5.27	20.41	4.17
477	47.5917	-125.008	SH1103	181.6	16.9	5.57	13.37	5
478	47.5939	-125.05	SH1305	202.7	399.5	5.5	15	5.83
479	47.594	-125.05	SH1305	202.7	116.6	5.5	15	5.83
480	47.5941	-125.044	SH1305	195.4	110.4	5.52	14.44	5.83
481	47.5941	-124.682	SH1305	66.6	29.8	5.97	4.77	6
482	47.5941	-125.04	SH1305	192.5	302.7	5.53	14.21	5.83
483	47.5941	-125.039	SH1305	192.5	269.9	5.53	14.21	5.83
484	47.5942	-125.038	SH1305	192.5	82.7	5.53	14.21	5.83
488	47.5942	-125.034	SH1305	192.1	63.7	5.53	14.18	5.83
500	47.5946	-125.013	SH1305	182.6	22.8	5.57	13.45	6
501	47.5946	-125.015	SH1305	182.6	77.7	5.57	13.45	6
509	47.5997	-125.016	SH1103	183.1	17.7	5.56	13.49	5
512	47.739	-125.05	SH1103	161.1	48.65	5.64	11.8	5.5
515	47.7402	-125.048	SH1103	161.1	49	5.64	11.8	5.5
518	47.7519	-125.059	MF0710	167.9	206.8	5.62	12.32	2.67
519	47.7609	-124.999	SH1305	132.1	100.9	5.74	9.61	2.33
522	47.7855	-125.051	SH1305	155.3	29.8	5.66	11.36	2.33
523	47.7984	-125.106	SH1204	213	69.8	5.46	15.8	2.33
524	47.8033	-125.082	SH1405	197.3	190.6	5.52	14.58	3.17
526	47.8215	-125.042	SH1103	137.7	38.6	5.72	10.04	4.67
528	47.8238	-125.078	SH1405	174.7	57.6	5.59	12.84	3.33
536	47.8445	-125.081	SH1103	153.8	25.1	5.66	11.25	4.5
540	47.8485	-125.087	SH1103	158	28.6	5.65	11.57	4.5
542	47.8633	-125.113	SH1103	166.7	392.4	5.62	12.23	4.33
544	47.8694	-125.187	SH1103	247.9	102.5	5.35	18.54	3.17
544	47.8704	-125.187	SH1103	268.5	116.5	5.28	20.19	3.17
545	47.873	-125.577	SH1103	668.1	2589.59	4.11	55.38	3
545	47.8727	-125.578	SH1103	672.3	1948.16	4.1	55.79	3
546	47.873	-125.58	SH1103	696.6	1001.75	4.04	58.14	3
546	47.8732	-125.58	SH1103	696.6	961.636	4.04	58.14	3
547	47.8737	-125.326	SH1103	526.3	879.101	4.5	42.15	2
548	47.8738	-125.318	SH1103	498.4	515.3	4.58	39.64	2
552	47.8753	-125.051	MF0903	133.7	215	5.73	9.73	3.67
555	47.8753	-125.048	MF0903	133.2	96.3	5.73	9.69	3.67
557	47.8753	-125.047	MF0903	133.2	191	5.73	9.69	3.67
558	47.8754	-125.051	MF0903	133.7	123.5	5.73	9.73	3
559	47.8755	-125.047	MF0903	133.2	60.8	5.73	9.69	3
560	47.8755	-125.048	MF0903	133.2	203.7	5.73	9.69	3
562	47.8756	-125.325	MF0903	526.3	469.405	4.5	42.15	3.17
264	47.8757	-125.325	MF0903	526.3	872.072	4.5	42.15	6.17
268	47.8874	-125.154	SH1103	152.5	20.6	5.67	11.15	4.17
576	47.9195	-125.627	SH1103	488.6	256.9	4.61	38.77	4.33
581	47.9269	-125.18	SH1305	169.4	46	5.61	12.43	3.83
582	47.9269	-125.182	SH1305	169.4	115.3	5.61	12.43	3.83
583	47.927	-125.186	SH1305	171.3	44.8	5.6	12.58	3.83
584	47.9273	-125.202	SH1305	176.1	128.8	5.59	12.95	3.67
593	47.9362	-125.675	MF0710	602.8	165.069	4.29	49.18	3.33
595	47.9368	-125.57	MF0710	203.9	386.4	5.49	15.09	3
597	47.9372	-125.545	MF0710	239.1	685.8	5.38	17.85	3
604	47.9528	-125.572	SH1204	220.4	89.6	5.44	16.37	6
605	47.9553	-125.488	SH1103	201	238.9	5.5	14.87	0.33
606	47.9576	-125.493	MF0710	185.4	626.4	5.56	13.66	4.33
607	47.9591	-125.496	SH1103	185.3	704.2	5.56	13.66	4.83
614	47.9649	-125.53	SH1204	185.2	277.2	5.56	13.65	3.17
615	47.9649	-125.528	SH1204	185.2	107.7	5.56	13.65	3.17
616	47.9649	-125.527	SH1204	185.2	154.6	5.56	13.65	3.17
617	47.9649	-125.526	SH1204	185.2	278.5	5.56	13.65	3.17
618	47.9649	-125.525	SH1204	185.2	323.3	5.56	13.65	3.17
619	47.9649	-125.525	SH1204	182.2	273.6	5.57	13.42	3.17
620	47.9649	-125.521	SH1204	182.2	157.6	5.57	13.42	3.17
621	47.9649	-125.524	SH1204	182.2	139.5	5.57	13.42	3.17
631	47.9966	-125.343	SH1103	541.8	200.382	4.46	43.55	5.33
638	48.0003	-125.419	SH1103	216.5	355	5.45	16.07	1.67
639	48.0004	-125.422	SH1103	186.9	134.6	5.55	13.78	1.67
640	48.0005	-125.423	SH1103	186.9	121	5.55	13.78	1.67
641	48.0012	-125.334	SH1103	432	1033.5	4.77	33.8	5.17
642	48.0017	-125.346	SH1103	573.8	87.9928	4.37	46.49	3.17
644	48.0021	-125.334	SH1103	432	63.2	4.77	33.8	2.5
646	48.0296	-125.371	SH1103	468.2	1347.8	4.67	36.96	3.5
647	48.0305	-125.372	SH1103	468.2	640	4.67	36.96	5.33
648	48.0339	-125.544	SH1103	166.1	32.7	5.62	12.18	3
649	48.0341	-125.549	SH1103	167.6	110.6	5.62	12.3	3
650	48.0342	-125.55	SH1103	167.6	120.9	5.62	12.3	3
651	48.0343	-125.553	SH1103	169.1	40.9	5.61	12.41	3
652	48.0345	-125.558	SH1103	171.6	85.1	5.6	12.6	3
656	48.0351	-125.565	SH1103	175.6	145.6	5.59	12.91	3
657	48.0377	-125.395	MF0903	170.4	254.3	5.61	12.51	5
663	48.0395	-125.395	SH1103	170.4	1686.3	5.61	12.51	7.5
664	48.0395	-125.394	SH1103	170.4	3562.6	5.61	12.51	0.83
665	48.0397	-125.666	SH1103	434.1	742.4	4.77	33.99	6.5
667	48.0419	-125.397	MF0903	147	129.8	5.69	10.73	4
668	48.0419	-125.374	MF0903	235.4	144.4	5.39	17.55	4.17
669	48.0421	-125.397	MF0903	147	627.5	5.69	10.73	2
671	48.0423	-125.397	MF0710	147	97.5	5.69	10.73	1.33
672	48.0427	-125.574	MF0903	176.1	30.8	5.59	12.95	3.5
673	48.0439	-125.395	MF0710	147	843.4	5.69	10.73	1.33
678	48.0566	-125.43	MF0509	131	81.5	5.74	9.53	6.83
685	48.0939	-125.517	SH1305	142.1	243	5.7	10.37	2
686	48.0939	-125.518	SH1305	142.1	92.2	5.7	10.37	2
687	48.094	-125.52	SH1305	142.1	196.2	5.7	10.37	2
688	48.094	-125.521	SH1305	142.1	172.4	5.7	10.37	2
690	48.1033	-125.774	MF0710	509	3542.79	4.55	40.58	2.5
690	48.1033	-125.776	MF0710	524.2	7665.96	4.51	41.95	2.5
694	48.1054	-125.56	FK009A	148.3	123.7	5.68	10.83	5.5
697	48.1136	-125.78	MF0710	482	206.6	4.63	38.18	4.67
698	48.1171	-125.55	SH1507	142.8	287.7	5.7	10.42	6.17
698	48.1171	-125.55	SH1507	142.8	964	5.7	10.42	6.17
699	48.1172	-125.549	SH1507	142.8	118.8	5.7	10.42	6.17
700	48.1174	-125.547	SH1507	142.8	193	5.7	10.42	6.17
700	48.1175	-125.549	SH1507	142.8	146.7	5.7	10.42	6.17
701	48.1175	-125.547	SH1507	141.7	193	5.7	10.33	4.33
702	48.1175	-125.548	SH1507	142.8	350.6	5.7	10.42	4.33
703	48.1175	-125.548	SH1507	142.8	350.6	5.7	10.42	4.33
706	48.1317	-125.073	SH1204	222	678.7	5.43	16.5	2
707	48.1584	-125.46	FK009A	127.6	141.1	5.75	9.27	3.5
714	48.1763	-126.1	PGC2010007	916.7	107.841	3.51	75.27	4.33
714	48.175	-126.1	ONC2014	923.7	300.036	3.49	80.39	5.17
714	48.1752	-126.1	ONC2014	923.7	1174.34	3.49	80.39	0.5
714	48.1752	-126.1	PGC2010007	923.7	101.638	3.49	81.13	4.17
714	48.1752	-126.1	PGC2010007	923.7	239.747	3.49	81.13	4.33
714	48.1758	-126.099	ONC2014	923.7	517.123	3.49	81.13	5.5
714	48.1758	-126.1	ONC2014	923.7	858.591	3.49	81.13	7.33
714	48.1682	-126.093	PGC2010007	931	922.188	3.47	81.13	0.5
715	48.177	-126.1	ONC2014	916.7	387.698	3.51	75.84	7.33
715	48.1773	-126.1	PGC2010007	916.7	1276.06	3.51	80.39	2.33
715	48.1773	-126.1	PGC2010007	916.7	170.114	3.51	80.39	0.5
715	48.1773	-126.1	PGC2010007	916.7	288.458	3.51	80.39	0.5
715	48.1775	-126.1	PGC2010007	916.7	62.1077	3.51	80.39	3.83
717	48.2255	-125.209	FK009A	258.8	41.4	5.31	19.41	3.67
718	48.2255	-125.209	FK009A	258.8	36.8	5.31	19.41	3.67
720	48.23	-125.211	FK009A	228.4	39.4	5.41	17.01	2.17
723	48.23	-125.211	FK009A	228.4	37.5	5.41	17.01	1.67
727	48.2388	-125.089	MF0509	117.4	290.1	5.79	8.51	0.67
730	48.239	-125.101	MF0509	117.8	1141	5.79	8.55	0.67
733	48.2429	-125.399	MF0509	114.2	84	5.8	8.28	1.83
743	48.2504	-125.208	FK009A	226.6	26	5.42	16.86	1.83
751	48.2573	-125.393	FK009A	111.1	53.5	5.81	8.04	4.33
752	48.2581	-125.391	FK009A	111.1	35.3	5.81	8.04	4.33
753	48.2583	-125.39	FK009A	111.1	36.8	5.81	8.04	4.33
755	48.2597	-125.852	SH1305	438.1	1331.6	4.76	34.33	1.67
759	48.2606	-125.475	SH1305	133.1	105.4	5.73	9.69	3
760	48.2606	-125.479	SH1305	133.3	149.5	5.73	9.7	3
763	48.262	-125.245	SH1305	160.7	54.7	5.64	11.77	3.83
764	48.2622	-125.387	SH1305	109.6	32.8	5.82	7.93	3.33
768	48.2695	-125.238	FK009A	165.5	22.1	5.62	12.14	3.17
771	48.2696	-125.251	FK009A	159.5	37.8	5.64	11.69	1.17
772	48.2697	-125.238	FK009A	165.5	70.9	5.62	12.14	1.33
773	48.2697	-125.25	FK009A	159.5	34.5	5.64	11.69	5.5
774	48.2697	-125.577	MF0710	137.7	176.7	5.72	10.03	4.5
778	48.2697	-125.576	MF0710	137.7	175.6	5.72	10.04	4.5
781	48.2697	-125.238	FK009A	165.5	34.5	5.62	12.14	5.67
783	48.2699	-125.583	MF0710	137.2	206.7	5.72	10	6.83
784	48.27	-125.371	FK009A	102.6	27.7	5.84	7.41	0.5
785	48.27	-125.371	FK009A	102.6	43.1	5.84	7.41	0.5
789	48.27	-125.388	FK009A	107.2	120.7	5.82	7.75	4.33
794	48.2701	-125.371	FK009A	102.6	52.9	5.84	7.41	4.5
796	48.2701	-125.577	MF0710	137.7	255.5	5.72	10.04	5.83
798	48.2708	-125.371	FK009A	102.6	40.2	5.84	7.41	1.17
800	48.2753	-125.247	FK009A	161.7	27.5	5.64	11.85	6.17
802	48.2755	-125.246	FK009A	161.7	28.4	5.64	11.85	6.17
803	48.2758	-125.244	FK009A	163.7	30.6	5.63	12	6.17
804	48.276	-125.243	FK009A	163.7	28.6	5.63	12	6.17
810	48.2872	-125.242	FK009A	176.6	20.6	5.59	12.99	6.67
813	48.321	-126.064	PGC2008007	760.8	238.92	3.88	64.46	4
813	48.31	-126.065	PGC2008007	944.4	254.633	3.45	81.13	2.17
813	48.3048	-126.05	PGC2008007	1015.2	323.522	3.29	81.89	2
839	48.3406	-126.011	ONC2014	844.1	24.9754	3.67	72.13	3.83
839	48.3422	-126.012	ONC2014	844.1	17.6151	3.67	72.88	3.83
839	48.3862	-125.731	FK009A	141.1	101.7	5.71	10.29	3.17
870	48.3864	-125.73	FK009A	141.1	45.8	5.71	10.29	3.17
872	48.3877	-125.914	FK009A	343.4	127.9	5.04	26.3	3.17
873	48.3881	-125.983	ONC2014	261.3	775.7	5.31	19.61	0.67
877	48.39	-125.911	FK009A	276.4	98.5	5.26	20.82	3.17
879	48.3901	-125.981	ONC2014	300.8	210.8	5.18	22.79	0.67
882	48.3909	-125.914	FK009A	343.4	99.3	5.04	26.3	6.33
883	48.3911	-125.916	SH1103	343.4	182.5	5.04	26.3	2.67
884	48.39	-125.981	ONC2014	300.8	633.1	5.18	22.79	0.67
886	48.3936	-125.984	ONC2014	267.9	186.3	5.28	20.13	5
888	48.3999	-125.926	SH1103	515.5	97.1725	4.53	41.17	2.5
903	48.4368	-126.218	MF0710	585.1	817.903	4.34	47.53	4.5
904	48.4368	-125.449	MF0710	157.9	19.2	5.65	11.56	7
905	48.4371	-126.217	MF0710	585.1	972.966	4.34	47.53	1.83
906	48.4371	-126.219	MF0710	585.1	289.285	4.34	47.53	1.83
907	48.4389	-125.451	MF0710	156.9	25.2	5.65	11.48	3.67
910	48.4403	-125.754	FK009A	128	52	5.75	9.31	0.5
912	48.4536	-126.163	FK009A	414.4	642.1	4.83	32.28	1.17
914	48.4584	-125.792	FK009A	113	28.6	5.8	8.19	4.33
916	48.459	-125.794	FK009A	113.1	27.9	5.8	8.19	4.33
917	48.463	-125.943	FK009A	146.5	35.4	5.69	10.69	2.67
920	48.4772	-125.952	FK009A	135.3	117.6	5.73	9.85	2
924	48.4801	-125.948	FK009A	132.3	33.8	5.74	9.63	2
931	48.4918	-126.102	FK009A	192.9	87.8	5.53	14.24	4.5
940	48.4958	-126.101	FK009A	200.3	58.7	5.51	14.81	5.33
941	48.4961	-126.098	FK009A	200.3	98.5	5.51	14.81	4.33
945	48.498	-126.095	FK009A	194.1	54	5.53	14.33	5.33
951	48.4999	-126.091	FK009A	189.5	51.1	5.54	13.98	5.33
955	48.501	-125.944	FK009A	125.1	42.7	5.76	9.08	3.83
957	48.5128	-125.988	FK009A	139.1	82.8	5.71	10.14	3.67
960	48.5171	-126.056	FK009A	162	58.5	5.64	11.87	5.67
986	48.5562	-125.93	FK009A	94.7	68.3	5.87	6.83	0.67
1002	48.603	-125.462	MF0710	140.6	43	5.71	10.25	2
1003	48.6031	-125.395	MF0710	130.6	177.2	5.74	9.5	1.83
1006	48.6308	-126.129	SH1204	153.4	17.9	5.66	11.22	3.83
1010	48.6602	-126.915	PGC2008007	1298.1	398.697	2.76	119.53	3.17
1010	48.6588	-126.91	PGC2008007	1311	401.591	2.74	120.99	3.67
1010	48.6584	-126.915	PGC2008007	1327.3	432.935	2.71	123.82	3.83
1011	48.6594	-126.917	PGC2008007	1298.1	224.2	2.76	119.53	6.5
1011	48.6595	-126.917	PGC2008007	1298.1	368.18	2.76	120.99	3.17
1011	48.6596	-126.917	PGC2008007	1298.1	444.182	2.76	120.99	8
1011	48.6597	-126.915	PGC2008007	1298.1	355.527	2.76	120.99	2.33
1011	48.6599	-126.917	PGC2008007	1298.1	124.298	2.76	120.99	1
1011	48.6601	-126.918	PGC2008007	1298.1	347.092	2.76	120.99	3
1011	48.6605	-126.918	PGC2008007	1298.1	500.583	2.76	120.99	3.83
1011	48.6605	-126.917	PGC2010007	1298.1	82.0384	2.76	120.99	3
1011	48.6608	-126.916	PGC2010007	1298.1	89.316	2.76	120.99	5.17
1011	48.661	-126.918	PGC2008007	1298.1	251.656	2.76	120.99	4.17
1011	48.6615	-126.917	PGC2010007	1298.1	86.1734	2.76	120.99	4.17
1011	48.658	-126.911	PGC2010007	1311	488.757	2.74	121.21	3
1011	48.6596	-126.919	PGC2008007	1326.6	50.5297	2.71	123.82	1.676
1011	48.657	-126.915	PGC2010007	1327.3	329.311	2.71	123.97	7.83
1011	48.658	-126.916	PGC2010007	1327.3	1055.91	2.71	124.05	5.5
1011	48.6475	-126.91	PGC2010007	1331.7	294.329	2.71	124.42	1
1011	48.6617	-126.857	PGC2010007	1334.1	2089.5	2.7	124.42	2.67
1012	48.6601	-126.917	PGC2008007	1298.1	77.9861	2.76	120.99	3.33
1012	48.661	-126.917	PGC2008007	1298.1	205.261	2.76	120.99	3.17
1013	48.6675	-126.85	PGC2010007	1278.1	1040.2	2.79	118.63	4.5
1013	48.6679	-126.844	PGC2008007	1284.3	3142.68	2.78	119.42	2.5
1016	48.6637	-126.903	PGC2008007	1254.4	169.535	2.83	113.14	1.17
1016	48.6656	-126.902	PGC2008007	1259.8	1742.65	2.83	116.36	3.17
1016	48.6735	-126.841	PGC2010007	1260.7	4310.32	2.82	116.4	0.67
1016	48.6743	-126.842	PGC2010007	1260.7	351.392	2.82	116.93	3.33
1016	48.6745	-126.842	PGC2010007	1260.7	2888.96	2.82	117.03	2.67
1016	48.6745	-126.841	PGC2010007	1260.7	4695.95	2.82	117.03	0.67
1016	48.6745	-126.841	PGC2010007	1260.7	329.642	2.82	117.03	0.5
1016	48.6745	-126.841	PGC2010007	1260.7	4311.56	2.82	117.03	2.83
1016	48.6755	-126.843	PGC2010007	1260.7	680.207	2.82	117.03	2.5
1016	48.6755	-126.84	PGC2010007	1260.7	947.577	2.82	117.03	4.5
1016	48.6687	-126.845	PGC2008007	1266.9	5369.3	2.81	117.03	7.83
1016	48.6684	-126.845	PGC2010007	1266.9	3480.51	2.81	117.03	7.83
1016	48.6685	-126.846	PGC2010007	1266.9	4335.22	2.81	117.69	3.67
1016	48.6689	-126.844	PGC2010007	1266.9	912.098	2.81	117.69	4.67
1016	48.669	-126.847	PGC2010007	1266.9	3079.75	2.81	117.69	4
1016	48.6692	-126.847	PGC2010007	1266.9	4536.43	2.81	117.69	3.67
1016	48.6692	-126.847	PGC2010007	1266.9	1461.31	2.81	117.69	0.83
1016	48.6694	-126.848	ONC2014	1266.9	625.874	2.81	117.69	5
1016	48.6694	-126.846	PGC2010007	1266.9	128.764	2.81	117.69	5.33
1016	48.6695	-126.846	ONC2014	1266.9	2738.86	2.81	117.69	4.5
1016	48.6695	-126.847	PGC2010007	1266.9	3320.98	2.81	117.69	6.67
1016	48.6695	-126.846	PGC2010007	1266.9	5125.17	2.81	117.69	2.83
1016	48.6702	-126.844	PGC2010007	1266.9	7084.41	2.81	117.69	5.17
1016	48.6705	-126.845	PGC2010007	1266.9	2862.74	2.81	117.69	1
1016	48.6705	-126.847	PGC2010007	1266.9	17889.4	2.81	117.69	5.17
1016	48.6715	-126.847	ONC2014	1266.9	2998.21	2.81	117.69	5.83
1016	48.6725	-126.846	PGC2010007	1266.9	2640.53	2.81	117.69	2
1016	48.6683	-126.85	PGC2010007	1267.1	1971.4	2.81	117.69	1.33
1016	48.6709	-126.842	PGC2010007	1275.8	1373.07	2.8	117.71	3.67
1016	48.6725	-126.842	PGC2010007	1275.8	3841.83	2.8	117.71	0.33
1016	48.6643	-126.853	PGC2010007	1278.1	2127.13	2.79	118.63	1.67
1016	48.665	-126.85	PGC2010007	1278.1	5064.05	2.79	118.87	6.17
1016	48.6653	-126.848	PGC2010007	1278.1	3538.57	2.79	118.87	3.5
1016	48.6661	-126.851	PGC2010007	1278.1	699.477	2.79	118.87	3.17
1016	48.678	-126.837	PGC2010007	1283.3	1088.83	2.79	118.87	3.67
1016	48.678	-126.837	PGC2010007	1283.3	1364.14	2.79	118.87	2.5
1016	48.6736	-126.838	PGC2010007	1284.3	423.01	2.78	119.42	6
1016	48.6632	-126.918	PGC2010007	1298.1	3506.48	2.76	120.99	0.5
1016	48.6625	-126.834	PGC2010007	1300.3	5276.76	2.76	120.99	1.5
1016	48.674	-126.924	PGC2010007	1320.7	7347.81	2.72	122.34	2.33
1016	48.6625	-126.855	PGC2010007	1330.8	3525.17	2.71	124.05	3.5
1016	48.663	-126.856	PGC2010007	1330.8	1026.64	2.71	124.05	4.5
1016	48.6634	-126.855	PGC2010007	1330.8	2781.2	2.71	124.42	4
1016	48.6638	-126.855	PGC2010007	1330.8	2478.19	2.71	124.42	4.33
1016	48.6631	-126.857	PGC2010007	1334.1	1630.1	2.7	124.51	5
1016	48.6626	-126.925	PGC2008007	1350.8	2218.76	2.67	126.19	5
1016	48.6835	-126.824	PGC2010007	1398.5	2716.2	2.6	127.35	7.17
1017	48.6663	-126.9	PGC2008007	1254.8	3091.82	2.83	113.14	1.83
1017	48.675	-126.842	PGC2010007	1260.7	2770.04	2.82	117.03	3.67
1017	48.672	-126.85	PGC2008007	1267.1	2889.79	2.81	117.69	3.33
1017	48.6688	-126.84	PGC2010007	1275.8	3229.68	2.8	118.63	3.17
1019	48.6796	-126.588	ONC2014	1224.2	2364.89	2.89	83.29	2.33
1024	48.6808	-126.586	PGC2014006	1224.2	320.462	2.89	90.78	3.83
1029	48.7131	-126.9	PGC2008007	1323.4	170.114	2.72	122.34	4.83
1029	48.721	-126.919	PGC2010007	1347.8	2013.91	2.68	124.92	4.67
1029	48.716	-126.922	PGC2010007	1372.6	1953.04	2.64	126.67	4.83
1031	48.7165	-126.898	PGC2008007	1323.4	73.2722	2.72	123.36	1.67
1031	48.7165	-126.898	PGC2008007	1323.4	114.953	2.72	123.64	0.33
1031	48.7165	-126.898	PGC2008007	1323.4	135.959	2.72	123.64	4.17
1031	48.7137	-126.901	PGC2008007	1325.1	132.155	2.72	123.64	1.33
1031	48.7138	-126.901	PGC2008007	1325.1	131.162	2.72	123.64	2.33
1031	48.7139	-126.902	PGC2008007	1325.1	185.248	2.72	123.82	2.5
1031	48.714	-126.902	PGC2008007	1325.1	202.284	2.72	123.82	2.83
1031	48.7146	-126.902	PGC2008007	1325.1	200.713	2.72	123.82	3.17
1037	48.7225	-126.918	PGC2008007	1335.6	215.847	2.7	124.77	1.17
1037	48.7239	-126.918	PGC2008007	1335.6	224.696	2.7	124.77	2.5
1037	48.723	-126.919	PGC2008007	1347.8	133.147	2.68	124.92	4.5
1037	48.7233	-126.919	PGC2008007	1347.8	2057.58	2.68	126.19	2.67
1037	48.7235	-126.919	PGC2010007	1347.8	2060.39	2.68	126.19	0.67
1037	48.7235	-126.918	PGC2010007	1347.8	2292.53	2.68	126.19	1.67
1037	48.7235	-126.919	PGC2010007	1347.8	91.5489	2.68	126.19	3.83
1037	48.7263	-126.916	PGC2010007	1352.4	1580.89	2.67	126.19	4.33
1037	48.7272	-126.921	PGC2010007	1359	1863.07	2.66	126.5	4.17
1041	48.7623	-126.497	MF0710	402.2	433.7	4.86	31.24	1.17
1042	48.7985	-126.528	SH1204	288.2	134	5.22	21.77	2
1046	48.9055	-126.471	MF0509	169.3	210.5	5.61	12.43	4
1055	49.1034	-126.736	MF0710	150.2	23.7	5.68	10.98	6
1057	49.1035	-126.875	MF0710	240	2607.5	5.38	17.92	5.5
1058	49.2481	-127.447	PGC2014006	1528.9	607.432	2.42	128.76	2
1059	49.2664	-126.912	MF0710	156	175.3	5.66	11.42	2.33
1060	49.2664	-126.913	MF0710	156.2	543.7	5.65	11.43	2.33
1066	49.2702	-127.123	MF0710	355.5	76.8	5.01	27.3	3.5
1070	49.2979	-127.091	SH1204	296.7	5.6	5.19	22.46	6
1077	49.4878	-127.061	SH1103	136	13.5	5.72	9.91	4.5
1078	49.4885	-127.063	SH1103	136	17.1	5.72	9.91	4.5
1081	49.4913	-127.07	SH1103	138.2	15.1	5.72	10.07	4.5
1083	49.4942	-127.077	SH1103	141.2	12.6	5.71	10.3	4.5
1089	49.598	-127.356	SH1103	547.9	320.462	4.44	44.11	1.83
1091	49.6747	-127.451	SH1103	517	161.348	4.53	41.31	2.33
1092	49.7507	-127.586	SH1103	350.6	515.2	5.02	26.89	3
1094	49.9374	-128.034	MF0710	872.9	445.091	3.61	72.88	4
1096	49.9778	-128.092	SH1103	746.8	321.538	3.91	63.07	4.5
1097	49.9787	-128.09	SH1103	789.5	266.129	3.8	67.33	4.5
1100	50.0357	-127.975	SH1103	784	111.645	3.82	66.79	7.83
Reference
1	Leifer, I., Patro, R. K. & Bowyer, P. A study on the temperature variation of rise velocity for large clean bubbles. J. Atmos. Ocean. Technol. 17: 1392–1402. doi:10.1175/1520-0426(2000)0172.0.CO;2 (2000).
2	Kossel, E., Bigalke, N., Piñero, E. & Haeckel, M. The SUGAR Toolbox - A library of numerical algorithms and data for modelling of gas hydrate systems and marine environments, Bremerhaven, PANGAEA, http://epic.awi.de/33268/ (2013).
3	Johnson, H. P. et al. Analysis of bubble plume distributions to evaluate methane hydrate decomposition on the continental slope, Geochemistry Geophysics Geosystems (DOI: 10.1002/2015GC005955 (2015).
