# Supplementary material for: Distributed natural gas venting offshore along the Cascadia margin
Source: Nat Commun. 2018 Aug 15;9:3264. doi: 10.1038/s41467-018-05736-x (PMC6093902; doi:10.1038/s41467-018-05736-x)
Supplement: Supplementary file 6 — Supplementary Data 4 [file 41467_2018_5736_MOESM6_ESM.xlsx]

## Sheet: Tabelle1
Supplementary Data 4: Comparison of average flow-rates estimated applying depth and footprint normalization, using instantaneous and tidal-integrated approach.
	Instantaneous flow		Integrated flow
Depth normalization
Margin-wide	1,848 L min-1	151.6 kg min-1	1,505×103 L 12h-1	129×103 kg 12h-1
	971×106 L yr-1	79.7×106 kg yr-1	1,098.7×106 L yr-1	96.7×106 kg yr-1
Shelf (< 250 m)	176 L min-1	3.2 kg min-1	111×103 L 12h-1	2×103 kg 12h-1
	92.7×106 L yr-1	1.7×106 kg yr-1	81.1×106 L yr-1	1.49×106 kg yr-1
Medium water depth (250 – 1000 m)	1,037 L min-1	58.1 kg min-1	829.5×103 L 12h-1	46.4×103 kg 12h-1
	545.4×106 L yr-1	30.5×106 kg yr-1	605.6×106 L yr-1	33.9×106 kg yr-1
Deep water (> 1000 m)	633.6 L min-1	90.4 kg min-1	564.5×103 L 12h-1	80.5×103 kg 12h-1
	333×106 L yr-1	47.5×106 kg yr-1	412.1×106 L yr-1	58.8×106 kg yr-1
Footprint normalization
Margin-wide	10.08×103 L min-1	167.1 kg min-1	6.55×106 L 12h-1	121.1×103 kg 12h-1
	5.3×109 L yr-1	87.9×106 kg yr-1	4.14×109 L yr-1	88.4×106 kg yr-1
Shelf (< 250 m)	9×103 L min-1	93 kg min-1	5.66×106 L 12h-1	58.6×103 kg 12h-1
	4.7×109 L yr-1	48.9×106 kg yr-1	4.13×109 L yr-1	42.8×106 kg yr-1
Medium water depth (250 – 1000 m)	0.83×103 L min-1	38.1 kg min-1	0.66×106 L 12h-1	30.5×103 kg 12h-1
	437.3×106 L yr-1	20.1×106 kg yr-1	484.8×106 L yr-1	22.3×106 kg yr-1
Deep water (> 1000 m)	0.24×103 L min-1	35.9 kg min-1	0.21×106 L 12h-1	32×103 kg 12h-1
	125.7×106 L yr-1	18.9×106 kg yr-1	155.5×106 L yr-1	23.4×106 kg yr-1
