# Supplementary material for: Distributed natural gas venting offshore along the Cascadia margin
Source: Nat Commun. 2018 Aug 15;9:3264. doi: 10.1038/s41467-018-05736-x (PMC6093902; doi:10.1038/s41467-018-05736-x)
Supplement: Supplementary file 7 — Supplementary Data 5 [file 41467_2018_5736_MOESM7_ESM.xlsx]

## Sheet: Tabelle1
Supplementary Data 5: Coefficients for the three-term Gaussian function (Eq. 2) of the vent forcing function over a tidal cycle.
Coefficient	Value
a1	0.5358
b1	4.911
c1	0.8904
a2	0.4322
b2	5.307
c2	2.735
a3	0.0584
b3	-11.39
c3	28.96
